# Supplementary material for: Efficacy and acceptability of parent-only group cognitive behavioral intervention for treatment of anxiety disorder in children and adolescents: a meta-analysis of randomized controlled trials
Source: BMC Psychiatry. 2021 Jan 11;21:29. doi: 10.1186/s12888-020-03021-0 (PMC7802251; doi:10.1186/s12888-020-03021-0)
Supplement: Supplementary file 2 — Additional file 2. 112 excluded studies, and the reasons they were excluded. [file 12888_2020_3021_MOESM2_ESM.xlsx]

## Sheet: Not RCTs=21
1.Not RCTs=21
Comer, J. S., et al. (2019). "Evidence Base Update on the Treatment of Early Childhood Anxiety and Related Problems." J Clin Child Adolesc Psychol 48(1): 1-15.
Kreuze, L. J., et al. (2018). "Cognitive-behavior therapy for children and adolescents with anxiety disorders: A meta-analysis of secondary outcomes." J Anxiety Disord 60: 43-57.
Morgan, A. J., et al. (2018). "Predicting Response to an Internet-Delivered Parenting Program for Anxiety in Early Childhood." Behav Ther 49(2): 237‐248.
v Brendel, K. E. (2011). A systematic review and meta-analysis of the effectiveness of child-parent interventions for children and adolescents with anxiety disorders. Ann Arbor, Loyola University Chicago. 3454900: 129.
Brendel, K. E. (2012). "A systematic review and meta-analysis of the effectiveness of child-parent interventions for children and adolescents with anxiety disorders." Dissertation Abstracts International Section A: Humanities and Social Sciences 72(8-A): 2965.
Brendel, K. E. and B. R. Maynard (2014). "Child-parent interventions for childhood anxiety disorders: A systematic review and meta-analysis." Research on Social Work Practice 24(3): 287-295.
Chiu, A. W., et al. (2013). "Effectiveness of modular CBT for child anxiety in elementary schools." School Psychology Quarterly 28(2): 141-153.
Forehand, R., et al. (2013). "Behavioral parenting interventions for child disruptive behaviors and anxiety: What's different and what's the same." Clin Psychol Rev 33(1): 133-145.
Lebowitz, E. R., et al. (2016). "Cross-generational influences on childhood anxiety disorders: pathways and mechanisms." Journal Of Neural Transmission 123(9): 1053-1067.
Lundkvist-Houndoumadi, I., et al. (2016). "Parents' difficulties as co-therapists in CBT among non-responding youths with anxiety disorders: Parent and therapist experiences." Clin Child Psychol Psychiatry 21(3): 477-490.
Manassis, K., et al. (2014). "Types of parental involvement in CBT with anxious youth: a preliminary meta-analysis." J Consult Clin Psychol 82(6): 1163-1172.
Taboas, W. R., et al. (2015). "Parental involvement in youth anxiety treatment: Conceptual bases, controversies, and recommendations for intervention." J Anxiety Disord 30: 16-18.
Vidair, H. B., et al. (2012). "Targeting Parental Psychopathology in Child Anxiety." Child Adolesc Psychiatr Clin N Am 21(3): 669-+.
Barlow, J. and E. Coren (2000). "Parent-training programmes for improving maternal psychosocial health." Cochrane database of systematic reviews (Online)(4): CD002020.
Barmish, A. J. and P. C. Kendall (2005). "Should parents be co-clients in cognitive-behavioral therapy for anxious youth?" Journal Of Clinical Child And Adolescent Psychology 34(3): 569‐581.
Barrett, P. M., et al. (2005). "Parent-child interactions with anxious children and with their siblings: An observational study." Behaviour Change 22(4): 220-235.
Carr, A. (2009). "The effectiveness of family therapy and systemic interventions for child-focused problems." Journal Of Family Therapy 31(1): 3-45.
Creswell, C. and S. Cartwright-Hatton (2007). "Family treatment of child anxiety: Outcomes, limitations and future directions." Clin Child Fam Psychol Rev 10(3): 232-252.
El Sabbagh, S., et al. (2006). "Impact of epilepsy characteristics and behavioral problems on school placement in children." Epilepsy & Behavior 9(4): 573-578.
Hughes, A. A., et al. (2008). "Family functioning in families of children with anxiety disorders." Journal Of Family Psychology 22(2): 325-328.
James, A., et al. (2005). "Cognitive behavioural therapy for anxiety disorders in children and adolescents." Cochrane Database Syst Rev(4): CD004690.

## Sheet: control groups
2.Not accord with control groups=26
rown, A., et al. (2017). "Guided parent-delivered cognitive behaviour therapy for children with anxiety disorders: outcomes at 3- to 5-year follow-up." Br J Clin Psychol 56(2): 149‐159.
Creswell, C., et al. (2017). "Clinical outcomes and cost-effectiveness of brief guided parent-delivered cognitive behavioural therapy and solution-focused brief therapy for treatment of childhood anxiety disorders: a randomised controlled trial." The Lancet Psychiatry 4(7): 529‐539.
Evans, R., et al. (2018). "Evaluation of a group format of clinician-guided, parent-delivered cognitive behavioural therapy for child anxiety in routine clinical practice: A pilot-implementation study." Child and Adolescent Mental Health(Pagination): No Pagination Specified.
Lebowitz, E. R., et al. (2019). "Parent-Based Treatment as Efficacious as Cognitive-Behavioral Therapy for Childhood Anxiety: A Randomized Noninferiority Study of Supportive Parenting for Anxious Childhood Emotions." J Am Acad Child Adolesc Psychiatry.
Mayer-Brien, S., et al. (2017). "Effects of a parent training programme for the treatment of young children with separation anxiety disorder." Cognitive Behaviour Therapist 10.
McKinnon, A., et al. (2018). "The impact of treatment delivery format on response to cognitive behaviour therapy for preadolescent children with anxiety disorders." Journal Of Child Psychology And Psychiatry 59(7): 763-772.
Stallard, P. (2017). "Low-intensity interventions for anxiety disorders." The Lancet Psychiatry 4(7): 508-509.
Vaclavik, D., et al. (2017). "Parental acculturation level moderates outcome in peer-involved and parent-involved CBT for anxiety disorders in Latino youth." J Lat Psychol 5(4): 261-274.
Van der Giessen, D., et al. (2019). "Changes in rejection and psychological control during parent-child interactions following CBT for children's anxiety disorder." J Fam Psychol.
van Starrenburg, M. L., et al. (2017). "Effectiveness of a Cognitive Behavioral Therapy-Based Indicated Prevention Program for Children with Elevated Anxiety Levels: a Randomized Controlled Trial." Prevention science 18(1): 31-39.
Waite, P., et al. (2019). "A randomized controlled trial of internet-delivered cognitive behaviour therapy for adolescent anxiety disorders in a routine clinical care setting with and without parent sessions." Child and Adolescent Mental Health.
Chavira, D. A., et al. (2014). "Feasibility of two modes of treatment delivery for child anxiety in primary care." Behav Res Ther 60: 60‐66.
Garcia-Lopez, L. J., et al. (2014). "Can parent training for parents with high levels of expressed emotion have a positive effect on their child's social anxiety improvement?" J Anxiety Disord 28(8): 812‐822.
Hirshfeld-Becker, D. R., et al. (2010). "Cognitive Behavioral Therapy for 4-to 7-Year-Old Children With Anxiety Disorders: A Randomized Clinical Trial." J Consult Clin Psychol 78(4): 498-510.
Lebowitz, E. R., et al. (2014). "Parent Training for Childhood Anxiety Disorders: The SPACE Program." Cognitive And Behavioral Practice 21(4): 456-469.
Nct (2015). "Treatment of Social Anxiety Disorder and Selective Mutism." Https://clinicaltrials.gov/show/nct02554929.
Schneider, S., et al. (2013). "The efficacy of a family-based cognitive-behavioral treatment for separation anxiety disorder in children aged 8-13: a randomized comparison with a general anxiety program." J Consult Clin Psychol 81(5): 932‐940.
Stewart, S. E. and J. E. Gordon (2014). "Parent-Assisted Cognitive-Behavioural Therapy for Children's Nighttime Fear." Behaviour Change 31(4): 243-257.
Urao, Y., et al. (2016). "Effectiveness of a cognitive behavioural therapy-based anxiety prevention programme for children: a preliminary quasi-experimental study in Japan." Child Adolesc Psychiatry Ment Health 10: 4.
Ihle, W. and D. Jahnke (2005). "The efficacy of family involvement in the treatment of anxiety disorders and depressive disorders in childhood and adolescence: Current state of evidence-based psychotherapy." Kindheit Und Entwicklung 14(1): 12-20.
Leong, J., et al. (2009). "Comparing different modes of delivery : AAA pilot evaluation of a family-focused, cognitive-behavioral intervention for anxiety-disordered children." Eur Child Adolesc Psychiatry 18(4): 231‐239.
Maid, R., et al. (2008). "Family treatment of childhood anxiety." Child & Family Social Work 13(4): 433-442.
Neuhoff, C. C. (2006). Prescriptive treatment for separation anxiety disorder: Child therapy versus parent training. Ann Arbor, Fairleigh Dickinson University. 3199309: 167.
Thienemann, M., et al. (2006). "A parent-only group intervention for children with anxiety disorders: Pilot study." J Am Acad Child Adolesc Psychiatry 45(1): 37-46.
Wood, J. J., et al. (2009). "One-year follow-up of family versus child CBT for anxiety disorders: Exploring the roles of child age and parental intrusiveness." Child Psychiatry Hum Dev 40(2): 301-316.
Jongerden, L. and S. M. Bogels (2015). "Parenting, Family Functioning and Anxiety-Disordered Children: Comparisons to Controls, Changes After Family Versus Child CBT." J Child Fam Stud 24(7): 2046-2059.

## Sheet: sessions
3.Number of sessions less than six=3
Cardamone-Breen, M. C., et al. (2018). "A Single-Session, Web-Based Parenting Intervention to Prevent Adolescent Depression and Anxiety Disorders: Randomized Controlled Trial." J Med Internet Res 20(4): e148.
Porzig-Drummond, R., et al. (2014). "The 1-2-3 Magic parenting program and its effect on child problem behaviors and dysfunctional parenting: a randomized controlled trial." Behav Res Ther 58: 52‐64.
Cunha, M., et al. (2008). "The role of individual temperament, family and peers in social anxiety disorder: A controlled study." International Journal Of Clinical And Health Psychology 8(3): 631-655.

## Sheet: criteria
4.patients without standardized diagnostic criteria=10
Cook, J. M., et al. (2017). "A Parent-Mediated, Cognitive Behavioral Therapy Group Treatment for Young Children With High-Functioning Autism Spectrum Disorder and Comorbid Anxiety: Development and Case Illustration of the Fun With Feelings Program." Journal Of Cognitive Psychotherapy 31(3): 204-224.
Edrissi, F., et al. (2019). "A Pilot Study of the Tuning in to Kids Parenting Program in Iran for Reducing Preschool Children's Anxiety." J Child Fam Stud 28(6): 1695-1702.
Isrctn (2018). "A randomised controlled trial of the Solihull Approach ten week group for parents, ‘Understanding your child’s behaviour’ (UYCB)." Http://www.who.int/trialsearch/trial2.aspx? Trialid=isrctn15450239.
Nixon, R. D. V., et al. (2017). "A randomized trial of cognitive behavior therapy and cognitive therapy for children with posttraumatic stress disorder following single-incident trauma: Predictors and outcome at 1-year follow-up." Psychol Trauma 9(4): 471-478.
Rosa-Alcazar, A. I., et al. (2017). "A preliminary study of cognitive-behavioral family-based treatment versus parent training for young children with obsessive-compulsive disorder." J Affect Disord 208: 265-271.
Sicouri, G., et al. (2017). "A Case Series Evaluation of a Pilot Group Cognitive Behavioural Treatment for Children With Asthma and Anxiety." Behaviour Change 34(1): 35-47.
Fujiwara, T., et al. (2011). "Effectiveness of Group Positive Parenting Program (Triple P) in Changing Child Behavior, Parenting Style, and Parental Adjustment: An Intervention Study in Japan." J Child Fam Stud 20(6): 804-813.
Simon, E., et al. (2011). "Efficacy of child-focused and parent-focused interventions in a child anxiety prevention study." J Clin Child Adolesc Psychol 40(2): 204-219.
Gallart, S. C. and S. Matthey (2005). "The effectiveness of Group Triple P and the impact of the four telephone contacts." Behaviour Change 22(2): 71‐80.
Hiscock, H., et al. (2008). "Universal parenting programme to prevent early childhood behavioural problems: cluster randomised trial." BMJ 336(7639): 318-321.

## Sheet: intervention
5.No parent-only intervention=46
Chavira, D. A., et al. (2018). "Telephone-assisted, parent-mediated CBT for rural Latino youth with anxiety: A feasibility trial." Cultur Divers Ethnic Minor Psychol 24(3): 429-441.
El Rafihi-Ferreira, R., et al. (2018). "Brief treatment for nighttime fears and co-sleeping problems: A randomized clinical trial." J Anxiety Disord 58: 51-60.
Lebowitz, E. R., et al. (2019). "Measuring Family Accommodation of Childhood Anxiety: Confirmatory Factor Analysis, Validity, and Reliability of the Parent and Child Family Accommodation Scale - Anxiety." J Clin Child Adolesc Psychol: 1-9.
Morgan, A. J., et al. (2017). "Internet-Delivered Parenting Program for Prevention and Early Intervention of Anxiety Problems in Young Children: Randomized Controlled Trial." J Am Acad Child Adolesc Psychiatry 56(5): 417-425.
Pandya, S. P. (2019). "Spiritual education programme for primary caregiver parents to build resilience in children with acute anxiety symptoms: A multicity study." Child & Family Social Work 24(2): 309-320.
Rudy, B. M., et al. (2017). "Parent-Led Exposure Therapy: A Pilot Study of a Brief Behavioral Treatment for Anxiety in Young Children." J Child Fam Stud 26(9): 2475-2484.
Festen, H., et al. (2013). "Temperament and parenting predicting anxiety change in cognitive behavioral therapy: The role of mothers, fathers, and children." J Anxiety Disord 27(3): 289-297.
Herren, C., et al. (2013). "Beliefs regarding child anxiety and parenting competence in parents of children with separation anxiety disorder." J Behav Ther Exp Psychiatry 44(1): 53-60.
Hogendoorn, S. M., et al. (2014). "Mediators of Cognitive Behavioral Therapy for Anxiety-Disordered Children and Adolescents: Cognition, Perceived Control, and Coping." Journal Of Clinical Child And Adolescent Psychology 43(3): 486-500.
Hudson, J. L., et al. (2015). "Comparing outcomes for children with different anxiety disorders following cognitive behavioural therapy." Behav Res Ther 72: 30‐37.
James, A. C., et al. (2013). "Cognitive behavioural therapy for anxiety disorders in children and adolescents." Cochrane Database Syst Rev(6): CD004690.
James, A. C., et al. (2015). "Cognitive behavioural therapy for anxiety disorders in children and adolescents." Cochrane Database Syst Rev(2): CD004690.
Keeton, C. P., et al. (2013). "Benefits of child-focused anxiety treatments for parents and family functioning." Depress Anxiety 30(9): 865-872.
Ollendick, T. H., et al. (2015). "Specific phobias in youth: A randomized controlled trial comparing one-session treatment to a parent-augmented one-session treatment." Behav Ther 46(2): 141-155.
Percy, R. (2011). The role of mother-child co-constructed narratives in the development and treatment of childhood anxiety disorders. Ann Arbor, The University of Reading (United Kingdom). 10039017.
Schneider, S., et al. (2011). "Disorder-specific cognitive-behavioral therapy for separation anxiety disorder in young children: a randomized waiting-list-controlled trial." Psychother Psychosom 80(4): 206‐215.
Siddaway, A. P., et al. (2014). "Involving parents in cognitive-behavioral therapy for child anxiety problems: A case study." Clinical Case Studies 13(4): 322-335.
Thirlwall, K., et al. (2013). "Treatment of child anxiety disorders via guided parent-delivered cognitive behavioural therapy: randomised controlled trial." British Journal of Psychiatry 203(6): 436-444.
Wei, C. Y. and P. C. Kendall (2014). "Parental Involvement: Contribution to Childhood Anxiety and Its Treatment." Clin Child Fam Psychol Rev 17(4): 319-339.
Choate, M. L., et al. (2005). "Parent-child interaction therapy for treatment of separation anxiety disorder in young children: A pilot study." Cognitive And Behavioral Practice 12(1): 126-135.
de Groot, J., et al. (2007). "Individual versus group family-focused cognitive-behaviour therapy for childhood anxiety: pilot randomized controlled trial." Australian And New Zealand Journal Of Psychiatry 41(12): 990‐997.
Diamond, G. and A. Josephson (2005). "Family-based treatment research: a 10-year update." J Am Acad Child Adolesc Psychiatry 44(9): 872-887.
Donenberg, G. R. and J. R. Weisz (1997). "Experimental task and speaker effects on parent-child interactions of aggressive and depressed/anxious children." J Abnorm Child Psychol 25(5): 367-387.
Flannery-Schroeder, E. C. and P. C. Kendall (2000). "Group and individual cognitive-behavioral treatments for youth with anxiety disorders: a randomized clinical trial." Cognitive Therapy And Research 24(3): 251‐278.
Ginsburg, G. S., et al. (1995). "FAMILY INVOLVEMENT IN TREATING CHILDREN WITH PHOBIC AND ANXIETY DISORDERS - A LOOK-AHEAD." Clin Psychol Rev 15(5): 457-473.
Hirshfeld-Becker, D. R., et al. (2008). "Cognitive-behavioral intervention with young anxious children." Harv Rev Psychiatry 16(2): 113-125.
Hudson, J. L. and R. M. Rapee (2001). "Parent-child interactions and anxiety disorders: an observational study." Behav Res Ther 39(12): 1411-1427.
Kane, M. T. and P. C. Kendall (1989). "Anxiety disorders in children: A multiple-baseline evaluation of a cognitive-behavioral treatment." Behav Ther 20(4): 499-508.
Kendall, P. C. (1994). "Treating anxiety disorders in children: results of a randomized clinical trial." J Consult Clin Psychol 62(1): 100-110.
Khanna, M. S. and P. C. Kendall (2009). "Exploring the role of parent training in the treatment of childhood anxiety." J Consult Clin Psychol 77(5): 981-986.
King, N. J., et al. (1998). "Cognitive-behavioral treatment of school-refusing children: a controlled evaluation." J Am Acad Child Adolesc Psychiatry 37(4): 395‐403.
King, N. J., et al. (1999). "Brief cognitive-behavioural treatment for anxiety-disordered children exhibiting school refusal." Clin Psychol Psychother 6(1): 39-45.
Kristensen, H. and S. Torgersen (2006). "Social anxiety disorder in 11-12-year-old children: The efficacy of screening and issues in parent-child agreement." Eur Child Adolesc Psychiatry 15(3): 163-171.
Lyneham, H. J. and R. M. Rapee (2006). "Evaluation of therapist-supported parent-implemented CBT for anxiety disorders in rural children." Behav Res Ther 44(9): 1287‐1300.
Nauta, M. H., et al. (2003). "Cognitive-behavioral therapy for children with anxiety disorders in a clinical setting: no additional effect of a cognitive parent training." J Am Acad Child Adolesc Psychiatry 42(11): 1270-1278.
Nauta, M. H., et al. (2001). "Cognitive-behavioural therapy for anxiety disordered children in a clinical setting: Does additional cognitive parent training enhance treatment effectiveness?" Clin Psychol Psychother 8(5): 330-340.
Nct (2007). "Parent-Augmented Cognitive Behavioral Therapy to Treat Children With Specific Phobias." Https://clinicaltrials.gov/show/nct00509951.
Rapee, R. M., et al. (2006). "Bibliotherapy for children with anxiety disorders using written materials for parents: A randomized controlled trial." J Consult Clin Psychol 74(3): 436-444.
Shortt, A. L., et al. (2001). "Evaluating the FRIENDS program: a cognitive-behavioral group treatment for anxious children and their parents." J Clin Child Psychol 30(4): 525-535.
Silverman, W. K., et al. (2009). "Directionality of change in youth anxiety treatment involving parents: an initial examination." J Consult Clin Psychol 77(3): 474-485.
Spence, S. H., et al. (2000). "The treatment of childhood social phobia: the effectiveness of a social skills training-based, cognitive-behavioural intervention, with and without parental involvement." J Child Psychol Psychiatry 41(6): 713‐726.
Suveg, C., et al. (2009). "Cognitive-behavioral therapy for anxiety-disordered youth: secondary outcomes from a randomized clinical trial evaluating child and family modalities." J Anxiety Disord 23(3): 341-349.
Victor, A. M., et al. (2007). "Effects of parent and family characteristics on treatment outcome of anxious children." J Anxiety Disord 21(6): 835-848.
Wood, J. J. (2003). Child anxiety disorders: Parent -child communication as a change mechanism. Ann Arbor, University of California, Los Angeles. 3094235: 164.
Wood, J. J., et al. (2006). "Family cognitive behavioral therapy for child anxiety disorders." J Am Acad Child Adolesc Psychiatry 45(3): 314‐321.
Young, B. J., et al. (2006). "Pretreatment attrition and childhood social phobia: Parental concerns about medication." J Anxiety Disord 20(8): 1133-1147.

## Sheet: duplicates
6.Duplicates=4
Heinrichs, N., et al. (2017). "Addendum to "Four-Year Follow-Up of a Randomized Controlled Trial of Triple P Group for Parent and Child Outcomes"." Prevention science 18(4): 491-503.
Ozyurt, G., et al. (2018). "Is Triple P effective in childhood anxiety disorder? A randomized controlled study." Psychiatry And Clinical Psychopharmacology.
Thirlwall, K., et al. (2017). "Guided parent-delivered cognitive behavioral therapy for childhood anxiety: predictors of treatment response." J Anxiety Disord 45: 43‐48.
Ozyurt, G., et al. (2014). "Long term effectiveness of Triple P Positive Parenting Program on childhood anxiety disorders: a randomised controlled trial." European Neuropsychopharmacology 24: S613‐.

## Sheet: drug
7.Combined drug=2
Salari, E., et al. (2018). "Parent-only group cognitive behavioral intervention for children with anxiety disorders: a control group study." Journal of the canadian academy of child and adolescent psychiatry 27(2): 130‐136.
Smith, A. M., et al. (2014). "Parent cognitive-behavioral intervention for the treatment of childhood anxiety disorders: a pilot study." Behav Res Ther 61: 156‐161.
