# Supplementary material for: Efficacy and acceptability of parent-only group cognitive behavioral intervention for treatment of anxiety disorder in children and adolescents: a meta-analysis of randomized controlled trials
Source: BMC Psychiatry. 2021 Jan 11;21:29. doi: 10.1186/s12888-020-03021-0 (PMC7802251; doi:10.1186/s12888-020-03021-0)
Supplement: Supplementary file 3 — Additional file 3. Data extraction forms. [file 12888_2020_3021_MOESM3_ESM.xlsx]

## Sheet: Sheet1
	intervention groups			CBT		study characteristics							patients’ characteristics												Sample size							M/F				Mean age	intervention details										Duration
Study ID	Group 1	Group 2	Group 3	Group 1	Group 2	First-anothor	Title	Publication type (Full text, Conference abstract or Unpublished doctoral dissertation)	Publication Year		Publication Journal	Sponsor	Recruiting area	Diagnostic (Definition of anxiety disorders)	Number of diagnosis	Type of anxiety	Other diagnosis (percentage)	Type of blinding (blinding target)	Setting	Comorbidities	Co-interventions(具体)	Co-interventions	Age group (children or adolescents)	Participants (totle random)	Code	Participants (group 1 random)	Participants (group 2 random)	Participants (group 3 random)	Gender(M)	Gender(F)	M/F	Code	Age (range)	Age (mean)	Age (sd)	Code	Delivery mode (Group/Individual)	Parental involvement (注明参与的疗程)	Number of Parent sessions	Parent treatment duration	Description of parent involvement	Type of parental involvement	Delivery by face-to-face, computer (Internet) or others	Number of Child sessions	Child Treatment duration	Total treatment duration (如报道最终实际的治疗时间，写在括号内)	Code	Booster sessions	总的sessions
Cartwright-Hatton 2011	CBT parent only	WL		Timid to Tiger		Cartwright-Hatton S	A New Parenting-Based Group Intervention for Young Anxious Children:Results of a andomized Controlled Trial	Full text	2011		Journal of the american academy of child and adolescent psychiatry	Not stated	UK	ADIS-IV P	5+2	Mixed anxiety disorders(Separation anxiety disorder(n=5,6.8%),Social anxiety disorder(n=19,25.7%),Specific phobia(n=30,40.5%),Panic disorder(n=1,1.4% ),Generalized anxiety disorder(11,14.9%)	Obsessive compulsive disorder(n=2,2.7%) ,Posttraumatic stress disordern=1,1.4%),no diagnosis(n=4,5.4%)	single-blind (evaluator blind)	university clinic	Selective mutism 8，Dysthymia 12，Major depressive disorder 5，Oppositional defiant disorder 20	Not stated	Not stated	children	74	1	38	36		32	42	0.761905	0	2.7-9	6.6	1.99578	0	Group	parent	10/NA	10 w	Parents were offered a course of 10 group sessions/Control families remained on a wait-list for 10 weeks,		face-to-face	NA	NA	10 w	0		10 vs. NA
Cobham 2017	CBT parent only	WL		Fear-less Triple P		Cobham VE	Working with parents to treat anxiety-disordered children: A proof of concept RCT evaluating Fear-less Triple P	Full text	2017		Behaviour Research and Therapy	None	Australia	ADIS-IV C/P		Mixed anxiety disorders (GAD(n=23),SoP(n=16),SAD(n=11),SP(n=9),OCD(n=1)	OCD(n=1)	single-blind (evaluator blind)	university clinic	Attention Deficit Hyperactivity Disorder(13.1%),Oppositional Defiant Disorder(6.6%),Dysythmia(3.3%),Major Depressive Disorder(3.3%),Enuresis(3.3%),Sleep terror(1.6%),Depression NOS(1.6%)	Not stated	Not stated	children and adolescents	63	1	33	30		31	30	1.03333	1	7-14	9.3	2	0	Group	parent	6	6 w			face-to-face	NA	NA	6 w	0		6 vs NA
Mendlowitz 1999	Group CBT	Group CBT + P	CBT parent only	Coping Bear（adaptation of the Coping Cat Workbook）/Keys to Parenting Your Anxious Child(for parents )		Mendlowitz SL	Cognitive-Behavioral Group Treatments in Childhood Anxiety Disorders: The Role of Parental Involvement	Full text	1999		Journal of the American Academy of Child and Adolescent Psychiatry	Not stated	Canada	DICA-R-P（Diagnostic Inventory for Children and Adolescents-Revised-Parent version）	NA	Mixed anxiety disorders (DSM-IV anxiety disorders)	No stated	Not stated self report	outpatient clinic	Not stated	fluoxetine(N=2)	Children taking psychoactive medication (2 females taking fluoxetine) were not excluded from the study but were maint ained on the same medication at a consistent dosage th rough the durat ion of the study	children	62	1	23	18	21	29	39	0.74359	0	7-12	9.8	Not stated	0	Group	NA / parent / parent	NA / 12 / 12	NA / 12 w / 12 w	There were 3 treatm ent conditi ons: (1) parent and child groups, (2)child-only groups, and (3) parent-only groups. A total of nine 12-week treatment groups, 3 groups per condition, were conducted.	NA/P2/P2	face-to-face	12 / 12 / NA	12 w/12 w/ NA	12 w / 12 w / 12 w	1		12 vs. 12 vs.12
Monga 2015	Group CBT + P	CBT parent only		Taming Sneaky Fears		Monga S	Comparison of child-parent and parent-only cognitive-behavioral therapy programs for anxious children aged 5 to 7 years: short- and long-term outcomes	Full text	2015		Journal of the american academy of child and adolescent psychiatry	the Ontario Mental Health Foundation (OMHF)	Canada	ADIS-IV P		Mixed anxiety disorders(DSM-IV Childhood anxiety disorders)	No stated	single-blind (evaluator blind)	university clinic	A total of 66 children (85.7%) had 2 or more AD, 11.7% had comorbid ODD, and 3.9% had comorbid ADHD	Not stated	No children were on psychotropic medications at treatment start	children	77	1	45	32		29	48	0.604167	0	5-7	6.8	0.8	0	Group	parent	11 / 11	11 w / 11 w	Eleven weekly 1-hour parent and child sessions, which ran separately but concurrently		face-to-face	11 / 11	12 w / 12w	12 w / 12 w	1		11 vs.11
Özyurt 2016	CBT parent only	WL		Triple P program (Positive Parenting Program)		Özyurt G	Is Triple P Positive Parenting Program Effective on Anxious Children and Their Parents? 4th Month Follow up Results	Full text	2016		Journal of Child and Family Studies	Not stated	Turkey	K-SADS-PL	4	Mixed anxiety disorders(Separation Anxiety Disorder, generalized anxiety disorder, Social anxiety disorder,and specific phobia	NA	single-blind (evaluator blind)	university clinic	SA&GAD 4，SP&GAD 3，SA&SP 2，GAD&SeA 3，SA&GAD 1，SeA&SP 2	Not stated	Not stated	children	74	1	37	37		63	17	3.70588	1	8-12	9.74	1.45	0	Group + individual	parent	8	8 w	Group Triple P is delivered to parents over the course of 8 weeks.The program involves 5 (2 h) group sessions that educate and actively train skills, and three (15–30 min) individual telephone consultations that follow a self-regulatory format to facilitate independent problem solving.		face-to-face	NA	NA	8 w	0		8 vs. NA
Waters 2009	Group CBT + P	CBT parent only	WL	Take ACTION Program		Waters AM	Cognitive-behavioural therapy for young children with anxiety disorders:Comparison of a Child + Parent condition versus a Parent Only condition	Full text	2009		Behaviour Research and Therapy	Not stated	Australia	ADIS-IV C/P	4	Mixed anxiety disorders (generalized anxiety disorder(n=15,17.5%), separation anxiety disorder(n=16,20%), social phobia(n=15,18.75%), specific phobia(n=33,41.25%)）	NA	single-blind (evaluator blind)	university clinic	None	Not stated	Not stated	children	80	1	31	38	11	38	42	0.904762	0	4-8	6.8	1.19	0	Group	parent/parent	10/10/NA	10w/10w	Parent sessions were also in a group format and of 1 hour duration, held weekly over 10 weeks.	P2/NA	face-to-face	10/NA	10 w/NA	10 w/10w	0	1/1/0	10 vs.10 vs. NA
[truncated: 56 more columns]
